# Supplementary material for: Association between Cardiologist Consultation and Mortality of Stable Patients with Elevated Cardiac Troponin at Admission
Source: Diagnostics (Basel). 2021 Nov 29;11(12):2229. doi: 10.3390/diagnostics11122229 (PMC8700380; doi:10.3390/diagnostics11122229)
Supplement: Supplementary file 1 [file diagnostics-11-02229-s001.zip]

Archive with 1 entries (1 files):
- diagnostics-1490541-supplementary.pdf
